# Supplementary material for: Rare Earth Fluorescent Composite Hydrogel with Controllable Color Photoluminescence for Information Encryption
Source: Polymers (Basel). 2025 May 30;17(11):1534. doi: 10.3390/polym17111534 (PMC12157208; doi:10.3390/polym17111534)
Supplement: Supplementary file 1 [file polymers-17-01534-s001.zip]

Archive with 1 entries (1 files):
- polymers-3628168-supplementary.pdf
